# Supplementary material for: The Prevalence and Genetic Diversity of PCV3 and PCV2 in Colombia and PCV4 Survey during 2015–2016 and 2018–2019
Source: Pathogens. 2022 May 31;11(6):633. doi: 10.3390/pathogens11060633 (PMC9228467; doi:10.3390/pathogens11060633)
Supplement: Supplementary file 1 [file pathogens-11-00633-s001.zip]

Archive with 2 entries (2 files):
- pathogens-1689474-Table S1.pdf
- pathogens-1689474-Table S2.pdf
